# Supplementary material for: Comprehensive Molecular Analysis Identified an SRSF Family-Based Score for Prognosis and Therapy Efficiency Prediction in Hepatocellular Carcinoma
Source: Cancers (Basel). 2022 Sep 28;14(19):4727. doi: 10.3390/cancers14194727 (PMC9563307; doi:10.3390/cancers14194727)
Supplement: Supplementary file 1 [file cancers-14-04727-s001.zip]

Archive with 1 entries (1 files):
- cancers-1910144-supplementary.pdf
